# Supplementary material for: Effectiveness of Improved Use of Chewing Gum During Capsule Endoscopy in Decreasing Gastric Transit Time: A Prospective Randomized Controlled Study
Source: Front Med (Lausanne). 2021 Feb 15;8:605393. doi: 10.3389/fmed.2021.605393 (PMC7928368; doi:10.3389/fmed.2021.605393)
Supplement: Excel Sheet 1 — Original data. [file Table_1.XLS]

## Sheet: Control
No.	Sex(Male=1, Female=0)	Age(y)	BMI	Gastric transit time(min)	Gastric endoscopy intervation (Yes=1, No=0)	Small bowel transit time(min)	CE completion (Yes=1, No=0)	Diagnostic yield (Yes=1, No=0)	Indication	Incompletion reasons	Capsule endoscopic finding(Yes=1, No=0)	Abnormal lesions of capsule endoscopic finding(Type, n)	Abnormal lesions (Yes=1, No=0)									Normal variants (Yes=1, No=0)
													Ulcer	Inflammation	Polyps	Diverticulum	Parasite	Bleeding	Vascular malformation	Tumor	Stenosis	Lymphangiectasia	Lymphatic follicular hyperplasia	Normal
1	1	25	17.4776	3	1	51	1	0	Screening		0	0												1
2	1	36	22.6474	60	0	414	1	1	Diagnostic		1	2	1		1
3	0	45	16.8242	54	1	378	1	0	Diagnostic		0	0												1
4	0	38	16.937	55	1	304	1	1	Diagnostic		1	3	1	1	1							1
5	0	57	23.3355	60	0	475	1	0	Screening		0	0												1
6	0	53	18.6667	19	1	290	1	0	Screening		0	0												1
7	0	55	20.9366	29	1	255	1	0	Screening		0	0											1
8	1	65	21.0938	60	0	420	1	0	Screening		0	0												1
9	1	50	19.487	29	1	285	1	1	Surveillance		1	2	1	1
10	1	59	25.6055	60	0	382	1	0	Diagnostic		0	0												1
11	1	62	23.3887	50	1	244	1	1	Screening		1	1		1
12	1	31	20.8611	60	0	309	1	0	Diagnostic		1	1	1
13	1	31	23.5294	34	1	330	1	1	Diagnostic		1	1	1
14	1	25	27.6095	60	0	270	1	1	Diagnostic		1	1		1
15	0	69	27.0552	14	1	423	1	1	Diagnostic		1	2						1	1			1
16	1	26	23.5102	57	1	85	1	0	Screening		0	0												1
17	0	40	20.0288	32	1	269	1	0	Screening		0	0												1
18	0	59	23.3355	19	1	320	1	1	Diagnostic		1	2	1		1
19	1	54	24.0238	15	1	245	1	1	Diagnostic		1	1	1
20	0	49	19.0071	52	1	233	1	1	Diagnostic		1	1	1
21	1	22	18.5185	36	1	635	0	1	Screening	Small intestinal Stenosis	1	2	1								1
22	1	49	24.0569	52	1	300	1	0	Screening		0	0												1
23	1	25	22.6474	29	1	690	0	1	Diagnostic	Small intestinal Stenosis	1	2		1							1	1
24	1	50	23.597	60	0	403	1	1	Diagnostic		1	1		1								1
25	1	52	24.6097	43	1	221	1	1	Diagnostic		1	1	1
26	0	54	21.875	60	0	456	1	1	Diagnostic		1	1	1									1
27	1	33	24.1115	19	1	334	1	1	Diagnostic		1	2			1
28	1	39	23.3234	35	1	386	1	1	Diagnostic		1	1	1
29	0	51	29.5159	60	0	474	1	1	Diagnostic		1	3	1	1							1
30	0	70	19.052	60	0	108	1	1	Screening		1	1	1
31	1	19	21.9713	60	0	115	1	0	Screening		0	0											1
32	1	22	18.0172	60	0	267	1	0	Screening		0	0												1
33	1	39	27.6095	21	1	383	1	1	Diagnostic		1	1		1									1
34	1	52	24.2215	60	0	470	1	1	Diagnostic		1	1	1
35	0	26	16.937	32	1	302	1	0	Diagnostic		0	0										1
36	0	54	20.5693	30	1	464	1	1	Diagnostic		1	1	1
37	0	48	20.4491	47	1	265	1	0	Screening		0	0												1
38	1	51	18.3391	60	0	369	1	0	Diagnostic		0	0												1
39	0	42	22.0386	60	0	268	1	1	Diagnostic		1	1							1
40	0	54	19.8791	49	1	499	1	1	Diagnostic		1	1	1
41	1	32	23.5078	60	0	200	1	1	Screening		1	2		1	1
42	0	39	20.1951	30	1	256	1	1	Diagnostic		1	1		1
43	1	19	30.1637	41	1	442	1	0	Diagnostic		1	1		1
44	1	32	18.7783	30	1	216	1	0	Screening		0	0												1
45	1	51	20.4152	12	1	426	1	1	Diagnostic		1	2			1					1
46	0	73	23.7253	51	1	240	1	1	Diagnostic		1	3		1			1	1
47	1	71	22.9481	60	0	563	1	1	Diagnostic		1	1	1
48	1	61	22.4913	8	1	201	1	1	Diagnostic		1	1	1
49	0	49	21.4844	60	0	91	1	0	Diagnostic		0	0											1
50	0	55	20.202	60	0	143	1	0	Screening		0	0												1
51	1	50	20.4467	60	0	176	1	0	Screening		0	0												1
52	0	70	27.0552	60	0	723	0	1	Diagnostic	Battery power outage	1	1		1
53	0	61	19.3698	26	1	694	0	1	Diagnostic	Small intestinal Stenosis	1	3	1	1							1	1
54	0	33	24.0346	24	1	299	1	1	Diagnostic		1	1	1
55	1	39	20.3074	11	1	709	0	1	Diagnostic	Small intestinal Stenosis	1	1	1									1
56	1	25	21.9713	58	1	275	1	1	Diagnostic		1	1	1
57	0	67	18.0662	11	1	908	0	1	Diagnostic	Battery power outage	1	3	1	1							1	1
58	0	70	20.6297	41	1	398	1	1	Screening		1	2	1	1										1
59	0	44	21.2279	8	1	367	1	0	Screening		0	0
60	0	24	17.2248	60	0	411	1	1	Diagnostic		1	1	1
61	1	28	25.0593	60	0	45	1	0	Screening		0	0												1
62	1	40	24.3824	60	0	386	1	0	Diagnostic		0	0												1
63	0	45	19.1406	43	1	231	1	1	Diagnostic		1	1	1
64	1	74	21.2245	30	1	378	1	1	Diagnostic		1	2	1		1
65	0	44	16.6239	44	1	448	1	1	Diagnostic		1	1	1
66	0	55	20.202	60	0	92	1	1	Diagnostic		1	1						1
67	0	51	16.8712	45	1	285	1	0	Screening		0	0												1
68	1	54	21.0498	11	1	706	0	1	Diagnostic	Small intestinal Stenosis	1	2	1								1	1
69	1	54	23.939	24	1	195	1	0	Surveillance		0	0												1
70	0	30	20.7008	42	1	251	1	0	Diagnostic		0	0												1
71	1	27	21.9525	21	1	269	1	1	Diagnostic		0	0											1
72	0	27	23.3844	40	1	335	1	0	Screening		0	0												1
73	1	43	23.3844	10	1	164	1	1	Diagnostic		1	1	1
74	1	54	19.1001	21	1	369	1	0	Screening		0	0												1
75	1	49	21.4692	60	0	314	1	0	Screening		0	0												1
76	1	38	22.4913	17	1	306	1	1	Diagnostic		1	1	1
77	0	58	17.7462	10	1	281	1	0	Screening		0	0												1
78	0	59	23.5237	24	1	908	0	1	Diagnostic	Small intestinal Stenosis	1	2								1	1
79	1	27	27.4406	36	1	182	1	0	Diagnostic		0	0												1
80	0	35	18.5901	60	0	247	1	1	Diagnostic		1	2	1								1
81	1	35	24.2202	17	1	86	1	1	Diagnostic		1	1		1
82	1	53	18.8272	47	1	191	1	1	Surveillance		1	2	1	1
83	1	24	22.8571	60	0	548	1	1	Diagnostic		1	2	1								1
84	0	72	21.4844	20	1	265	1	1	Diagnostic		1	1	1
85	1	76	22.9854	60	0	551	1	1	Screening		1	1	1
86	1	31	21.7181	60	0	41	1	0	Diagnostic		0	0												1
87	1	37	17.7154	13	1	416	1	0	Screening		0	0												1
88	1	51	24.1115	24	1	417	1	0	Screening		0	0											1
89	1	21	21.4692	48	1	116	1	0	Diagnostic		1	2	1	1
90	1	22	18.424	45	1	215	1	1	Surveillance		0	0												1
91	0	26	17.6048	41	1	353	1	1	Diagnostic		1	1		1
92	0	78	19.2277	14	1	705	0	0	Screening	Battery power outage	0	0												1
93	1	28	22.2753	46	1	349	1	1	Diagnostic		1	1		1
94	1	43	22.4913	38	1	553	1	0	Screening		0	0												1
95	1	65	22.2041	60	0	718	0	1	Diagnostic	Battery power outage	1	3	1					1			1
96	1	61	21.2245	37	1	51	1	1	Diagnostic		1	1
97	1	36	26.1224	29	1	158	1	0	Diagnostic		0	0												1
98	1	31	16	60	1	385	1	1	Diagnostic		1	2	1	1								1
99	0	18	19.2894	9	1	232	1	0	Screening		0	0												1
100	0	66	24.6181	60	0	635	0	1	Diagnostic	Battery power outage	1	1	1									1
101	1	32	23.1084	16	1	130	1	1	Diagnostic		0	0											1
102	0	46	18.8189	10	1	287	1	0	Screening		0	0												1
													41	22	7	0	1	4	2	2	10	12	7	34

## Sheet: Chewing Gum
No.	Sex(Male=1, Female=0)	Age(y)	BMI	Gastric transit time(min)	Gastric endoscopy intervation (Yes=1, No=0)	Small bowel transit time(min)	CE completion (Yes=1, No=0)	Diagnostic yield (Yes=1, No=0)	Indication	Incompletion reasons	Capsule endoscopic finding(Yes=1, No=0)	Abnormal lesions of capsule endoscopic finding(Type, n)	Abnormal lesions (Yes=1, No=0)									Normal variants (Yes=1, No=0)
													Ulcer	Inflammation	Polyps	Diverticulum	Parasite	Bleeding	Vascular malformation	Tumor	Stenosis	Lymphangiectasia	Lymphatic follicular hyperplasia	Normal
1	1	35	22.8822	7	1	805	0	1	Diagnostic	Small intestinal Stenosis	1	3	1	1							1	1
2	1	26	22.9854	33	1	260	1	0	Diagnostic		0	0										1
3	1	53	25.6055	25	1	134	1	0	Screening		0	0												1
4	1	24	16.1354	42	1	294	1	0	Diagnostic		1	1	1
5	1	37	25.7812	46	1	177	1	1	Diagnostic		1	1	1
6	1	18	18.3655	13	1	168	1	1	Diagnostic		1	1		1								1
7	1	42	23.6614	39	1	241	1	1	Diagnostic		1	1		1
8	0	53	19.9481	52	1	326	1	1	Diagnostic		1	1		1									1
9	0	46	19.0039	16	1	280	1	1	Diagnostic		1	1	1
10	1	66	23.939	25	1	417	1	1	Diagnostic		1	2	1	1
11	0	65	15.5709	51	1	622	1	0	Screening		0	0												1
12	1	31	20.8611	60	0	309	1	0	Diagnostic		0	0										1
13	1	18	20.7612	38	1	326	1	1	Diagnostic		1	1	1
14	1	24	18.0697	20	1	169	1	1	Surveillance		0	0												1
15	0	54	18.4265	11	1	178	1	1	Diagnostic		1	2		1							1
16	0	80	17.4818	60	0	642	0	1	Diagnostic	Battery power outage	1	4	1	1				1			1
17	0	54	19.5312	20	1	288	1	0	Diagnostic		0	0												1
18	0	61	19.1406	8	1	452	1	1	Diagnostic		1	1	1
19	1	41	27.1809	8	1	139	1	0	Screening		0	0												1
20	1	63	22.2063	23	1	307	1	1	Diagnostic		1	2	1	1
21	1	35	28.0102	35	1	321	1	1	Diagnostic		1	1		1								1
22	0	60	16.6493	57	1	833	1	1	Diagnostic		1	3	1		1						1
23	0	45	16.8663	60	0	203	1	1	Screening		1	1		1
24	1	62	24.3141	60	0	594	0	1	Surveillance	Small intestinal Stenosis	1	4		1				1		1	1
25	1	50	31.5617	10	1	717	1	1	Diagnostic		1	2	1	1
26	1	55	22.0688	7	1	337	1	1	Diagnostic		1	2	1	1
27	1	73	25.9516	21	1	405	1	0	Screening		0	0												1
28	0	67	28.8415	60	0	332	1	0	Screening		0	0											1
29	0	22	18.424	53	1	825	1	1	Diagnostic		1	3	1	1							1
30	0	58	23.8054	35	1	288	1	0	Screening		0	0												1
31	0	66	19.3821	28	1	164	1	0	Screening		0	0												1
32	0	39	17.9982	53	1	194	1	1	Diagnostic		1	2	1				1
33	1	27	22.0386	13	1	300	1	1	Diagnostic		1	2	1	1
34	1	40	23.6614	33	1	351	1	0	Screening		1	1	1
35	0	57	21.9671	18	1	425	1	1	Diagnostic		1	3		1			1		1
36	0	72	24.841	17	1	413	1	0	Diagnostic		0	0												1
37	1	25	20.9107	46	1	780	1	1	Diagnostic		1	3	1					1			1
38	1	53	29.3848	33	1	359	1	1	Diagnostic		1	1		1
39	0	46	30.8444	17	1	180	1	1	Diagnostic		1	1	1
40	0	51	27.2392	13	1	219	1	0	Screening		0	0										1
41	1	27	27.7703	24	1	427	1	1	Diagnostic		1	1	1
42	1	27	18.5185	41	1	389	1	1	Diagnostic		1	1	1
43	0	80	14.8213	8	1	349	1	1	Diagnostic		1	1							1
44	1	36	17.0068	21	1	164	1	0	Diagnostic		0	0												1
45	1	63	22.1453	13	1	598	1	1	Diagnostic		1	2	1	1
46	0	56	29.278	60	0	388	1	1	Diagnostic		1	1	1
47	1	36	23.6713	52	1	576	1	1	Diagnostic		1	1		1					1
48	0	47	18.7305	27	1	392	1	1	Surveillance		1	1	1
49	0	48	17.1029	44	1	557	1	0	Screening		0	0												1
50	1	40	20.9366	54	1	366	1	0	Diagnostic		0	0												1
51	0	53	19.8791	25	1	273	1	0	Screening		0	0											1
52	1	33	28.075	60	0	349	1	0	Screening		0	0												1
53	0	55	20.727	26	1	475	1	1	Diagnostic		1	1	1
54	0	63	19.5556	60	0	136	1	1	Diagnostic		1	3			1			1	1
55	0	51	26.0375	26	1	697	1	0	Screening		0	0											1
56	1	59	21.1073	15	1	551	1	1	Surveillance		1	1			1
57	1	29	24.4646	50	1	306	1	0	Diagnostic		0	0												1
58	0	56	23.7954	13	1	125	1	1	Diagnostic		1	2	1	1
59	1	19	20.5499	9	1	282	1	1	Surveillance		1	2	1								1
60	1	20	19.487	2	1	294	1	1	Diagnostic		1	2	1								1
61	1	38	21.9713	19	1	68	1	1	Diagnostic		1	1	1
62	1	41	19.0311	60	0	357	1	1	Diagnostic		1	3	1						1		1
63	0	52	24.6097	12	1	288	1	1	Diagnostic		1	2	1	1
64	1	37	19.0311	21	1	320	1	0	Screening		0	0												1
65	0	62	35.5556	38	1	235	1	1	Diagnostic		1	1		1
66	0	62	21.3039	47	1	435	1	1	Screening		1	3	1	1							1
67	0	39	21.9671	37	1	306	1	0	Diagnostic		0	0
68	1	38	19.2526	60	0	302	1	1	Diagnostic		1	4		1		1		1			1
69	0	43	21.0938	58	1	408	1	0	Diagnostic		1	1					1
70	1	49	20.5151	49	1	191	1	1	Diagnostic		1	1	1
71	1	71	22.0386	16	1	265	1	1	Diagnostic		1	3	1					1	1
72	1	73	22.0386	16	1	136	1	1	Diagnostic		1	3	1					1	1
73	1	21	29.5619	51	1	420	1	1	Surveillance		1	2	1	1
74	0	61	16.6493	29	1	432	1	1	Diagnostic		1	1							1
75	1	70	22.7204	23	1	471	1	1	Diagnostic		1	2	1	1								1
76	0	26	15.2344	60	0	441	1	0	Screening		0	0												1
77	1	31	20.7612	60	0	268	1	0	Diagnostic		0	0												1
78	1	53	20.7612	48	1	115	1	1	Diagnostic		1	2	1	1
79	0	68	20.0288	59	1	258	1	0	Screening		0	0												1
80	1	40	20.83	27	1	173	1	1	Diagnostic		1	2	1	1								1
81	1	20	20.7157	23	1	324	1	0	Diagnostic		0	0												1
82	1	26	26.1224	13	1	340	1	1	Screening		1	1		1								1
83	1	74	23.9395	50	1	487	1	1	Diagnostic		1	1		1								1
84	1	37	16.6667	10	1	209	1	0	Screening		0	0												1
85	0	74	16.4474	38	1	451	1	1	Diagnostic		1	3	1	1					1
86	0	43	23.3377	17	1	797	0	1	Surveillance	Small intestinal Stenosis	1	2	1								1
87	1	54	22.231	37	1	313	1	0	Surveillance		0	0												1
88	0	51	18.4911	58	1	256	1	0	Screening		0	0												1
89	0	43	21.4844	14	1	317	1	1	Diagnostic		1	2	1	1
90	1	30	23.1837	60	0	371	1	0	Diagnostic		0	0									1
91	0	56	23.3067	60	0	259	1	0	Screening		0	0												1
92	0	49	23.3355	10	1	164	1	0	Screening		0	0												1
93	1	65	25.7117	60	0	653	1	1	Screening		1	2		1				1
94	1	35	22.231	24	1	221	1	1	Diagnostic		1	2	1								1
95	1	53	17.1563	44	1	116	1	1	Diagnostic		1	1		1
96	1	34	22.4913	24	1	684	0	1	Diagnostic	Battery power outage	1	2	1				1
97	0	24	18.7305	8	1	641	1	1	Diagnostic		1	1	1
98	1	53	24.5675	32	1	316	1	1	Surveillance		1	1	1
99	1	59	21.6713	60	0	352	1	1	Diagnostic		1	1		1
100	1	26	21.7365	25	1	496	1	1	Screening		1	3	1	1							1
101	0	65	19.3337	17	1	481	1	1	Diagnostic		1	2		1	1									1
102	1	78	21.2585	14	1	385	1	0	Screening		0	0
103	1	35	23.1481	56	1	263	1	1	Diagnostic		1	1					1
													46	37	4	1	5	8	9	1	16	10	4	25
